# Supplementary material for: A combined fibre/free-space-optical communication system for long-haul wireline/wireless transmission at millimetre-wave/sub-THz frequencies
Source: Commun Eng. 2023 May 3;2:18. doi: 10.1038/s44172-023-00068-1 (PMC10955945; doi:10.1038/s44172-023-00068-1)
Supplement: Supplementary file 2 — Supplementary Data 1 [file 44172_2023_68_MOESM2_ESM.xlsx]

## Sheet: Sheet1
	Supplementary Data 1
		λ0	λ1	λ2	λ3	λ4	λ5	λ6	λ7	λ8
	Wavelengh (nm)	1549.56	1549.76	1549.96	1550.16	1550.36	1550.56	1550.76	1550.96	1551.16
