# Supplementary material for: A combined fibre/free-space-optical communication system for long-haul wireline/wireless transmission at millimetre-wave/sub-THz frequencies
Source: Commun Eng. 2023 May 3;2:18. doi: 10.1038/s44172-023-00068-1 (PMC10955945; doi:10.1038/s44172-023-00068-1)
Supplement: Supplementary file 4 — Supplementary Data 3 [file 44172_2023_68_MOESM4_ESM.xlsx]

## Sheet: 工作表1
	Supplementary Data 3
		System I												System II
		18.78 Gbps at 50 GHz				18.78 Gbps at 100 GHz				18.78 Gbps at 150 GHz				18.78 Gbps at 50 GHz				18.78 Gbps at 100 GHz				18.78 Gbps at 150 GHz
		Optical Power to PD/UTC-PD (dBm)	EVM (%)			Optical Power to PD/UTC-PD (dBm)	EVM (%)			Optical Power to PD/UTC-PD (dBm)	EVM (%)			Optical Power to PD/UTC-PD (dBm)	EVM (%)			Optical Power to PD/UTC-PD (dBm)	EVM (%)			Optical Power to PD/UTC-PD (dBm)	EVM (%)
			mean	max	min		mean	max	min		mean	max	min		mean	max	min		mean	max	min		mean	max	min
	1	-29	9.25	9.75	8.75	-29	10.02	10.52	9.52	-29	11.01	11.51	10.51	-29	14.71	15.21	14.21	-29	15.51	16.01	15.01	-29	16.81	17.31	16.31
	2	-28.25	8.56	9.06	8.06	-28.3	9.53	10.03	9.03	-28.35	10.51	11.01	10.01	-28	14.01	14.51	13.51	-28	15.01	15.51	14.51	-28	16.03	16.53	15.53
	3	-27.4	8.13	8.63	7.63	-27.4	9.03	9.53	8.53	-27.3	10.22	10.72	9.72	-27.2	13.52	14.02	13.02	-27.1	14.31	14.81	13.81	-27.1	15.11	15.61	14.61
	4	-26.5	7.63	8.13	7.13	-26.6	8.81	9.31	8.31	-26.5	9.87	10.37	9.37	-26.5	12.49	12.99	11.99	-26.4	13.32	13.82	12.82	-26.4	14.33	14.83	13.83
	5	-25.5	7.17	7.67	6.67	-25.7	8.42	8.92	7.92	-25.6	9.45	9.95	8.95	-25.7	12.01	12.51	11.51	-25.6	12.47	12.97	11.97	-25.35	13.5	14	13
	6	-24.6	6.79	7.29	6.29	-24.8	7.96	8.46	7.46	-24.6	8.99	9.49	8.49	-24.6	11.52	12.02	11.02	-24.6	12.02	12.52	11.52	-24.6	12.91	13.41	12.41
	7	-23.7	6.43	6.93	5.93	-23.8	7.32	7.82	6.82	-23.8	8.52	9.02	8.02	-23.8	11.03	11.53	10.53	-23.7	11.5	12	11	-23.7	12.48	12.98	11.98
	8	-23	6.1	6.6	5.6	-23	7.02	7.52	6.52	-23	8.03	8.53	7.53	-23	10.51	11.01	10.01	-23	11.1	11.6	10.6	-23	12.08	12.58	11.58
