# Supplementary material for: A combined fibre/free-space-optical communication system for long-haul wireline/wireless transmission at millimetre-wave/sub-THz frequencies
Source: Commun Eng. 2023 May 3;2:18. doi: 10.1038/s44172-023-00068-1 (PMC10955945; doi:10.1038/s44172-023-00068-1)
Supplement: Supplementary file 5 — Supplementary Data 4 [file 44172_2023_68_MOESM5_ESM.xlsx]

## Sheet: 工作表1
	Supplementary Data 4
		18.78 Gbps at 50 GHz				18.78 Gbps at 100 GHz				18.78 Gbps at 150 GHz
		SNR	EVM (%)			SNR	EVM (%)			SNR	EVM (%)
			mean	max	min		mean	max	min		mean	max	min
	1	14.02	19.11	19.61	18.62	14.04	19.45	19.97	18.97	14.05	20.06	20.56	19.58
	2	15.81	15.83	16.34	15.34	16.21	15.92	16.43	15.43	16.62	16.04	16.53	15.55
	3	17.8	12.23	12.73	11.72	18.1	12.31	12.81	11.82	18.31	12.47	12.98	11.98
	4	19.54	9.97	10.48	9.47	20.22	9.99	10.47	9.48	21.75	10.01	10.49	9.51
	5	27.64	4.01	4.49	3.53	27.73	4.08	4.58	3.58	28.69	4.02	4.52	3.51
	6	33.1	1.98	2.48	1.5	33.7	2.01	2.49	1.53	34.3	1.97	2.49	1.48
	7	36.01	1.03	1.56	0.53	36.06	1.05	1.57	0.55	37.07	1.07	1.55	0.57
